# Supplementary material for: Importance of Targeted Communication Strategies During COVID-19 Vaccination Campaigns in Mozambique: Results of a Mixed-Methods Acceptability Study
Source: Clin Infect Dis. 2025 Jul 22;80(Suppl 1):S66–77. doi: 10.1093/cid/ciaf054 (PMC12282518; doi:10.1093/cid/ciaf054)
Supplement: ciaf054_Supplementary_Data [file ciaf054_supplementary_data.zip]

Archive with 2 entries (2 files):
- DeSchacht_COVID19_Vaccine_Acceptability_Supplementary_Table1_07FEB25.docx
- DeSchacht_COVID19_Vaccine_Acceptability_Supplementary_Table2_07FEB25.docx
